# Supplementary material for: Chicory Extracts and Sesquiterpene Lactones Show Potent Activity against Bacterial and Fungal Pathogens
Source: Pharmaceuticals (Basel). 2021 Sep 20;14(9):941. doi: 10.3390/ph14090941 (PMC8469098; doi:10.3390/ph14090941)
Supplement: Supplementary file 1 [file pharmaceuticals-14-00941-s001.zip]

Archive with 2 entries (2 files):
- pharmaceuticals-1374423 Supplementary Figure S1.pdf
- pharmaceuticals-1374423 Supplementary Figure S2.pdf
